# Supplementary material for: Asymmetric Conjugate Addition of Ketones to Maleimides Organocatalyzed by a Chiral Primary Amine-Salicylamide
Source: Molecules. 2022 Oct 7;27(19):6668. doi: 10.3390/molecules27196668 (PMC9573004; doi:10.3390/molecules27196668)
Supplement: Supplementary file 1 [file molecules-27-06668-s001.zip]

Archive with 1 entries (1 files):
- molecules-1910637-supplementary.pdf
